# Supplementary material for: “Migratory beekeeping and its influence on the prevalence and dispersal of pathogens to managed and wild bees”
Source: Int J Parasitol Parasites Wildl. 2022 May 21;18:184–93. doi: 10.1016/j.ijppaw.2022.05.004 (PMC9160285; doi:10.1016/j.ijppaw.2022.05.004)
Supplement: Multimedia component 1 [file mmc1.xlsx]

## Sheet: Hoja1
Supplementary Table 1. List of studies included in the analysis of the influence of migratory beekeeping on the studied variables (colony loss, genetic change, pathogen & parasites). The impact of the studied variable in the migratory migratory colonies compared to stationary ones was coded as follows: higher (red), lower (green), no significant differences (grey), orange: mixed effect, *: only i…
Study	Doi	Patogens and/or parasites	Migratory& Colony loss	Migratory & Genetic change	Migratory & Pathogen change	Pathogen & Genetic change	Pathogen & Colony loss	Migratory and pesticides resistence	Vairimorpha(=Nosema)	Vairimorpha ceranae	Vairimorpha apis	Varroa	Acarapis woodi	Aethina tumida	Virus: DWV	Virus: BQCV (black queen cell virus)	Virus: SBV (sacbrood virus)	AKI complex	Virus: IAPV (AKIV)	Virus: ABPV (AKIV)	Virus: KBV (AKIV)	Other virus	Ascosphaera apis	Melissococus plutonicus (European foulbrood: EFB)	Paenibacillus larvae (American foulbrood: AFB)	Braula	Wax moth	SHB	Spiroplasma	Trypanosomes	Crithidia mellificae	Others	Scale
Eischen et al. 1990		yes											X																				Mexico
Spivak & Reuter 2001	10.1603/0022-0493-94.2.326	yes										X																					USA
Swart 2003		yes									X		X																			X	South Africa
Arias et al. 2006	10.1080/00218839.2006.11101346	no																															Iberian Peninsula
Dietemann et al. 2006	10.1603/0022-0493(2006)099[0007:HFFTSO]2.0.CO;2	yes	↑		↑*capensis		↑*capensis																									X	South Africa
Dall'Olio et al. 2007	10.1051/apido:2006073	no		∆																													Italy
vanEngelsdorp et al. 2008	10.1371/journal.pone.0004071	no																														X	USA
De la Rúa et al. 2009	10.1051/apido/2009027	yes		∆																													Europe-Anatolia
Welch et al. 2009	10.1128/AEM.01319-09	yes			↑										X	X	X															X	USA
Aronstein& Murray 2010	10.1016/j.jip.2009.06.018	yes			↑																		X										World
Brodschneider et al. 2010	10.3896/IBRA.1.49.1.04	no	↓																														Austria-Italy
Bromenshenk et al. 2010	10.1371/journal.pone.0013181	yes	↑							X												X											USA
Lounsberry et al. 2010	10.1603/AN10027	yes												X																			World
Martimianakis et al 2010	10.3896/IBRA.1.50.1.05	no		∆																													Albania, Bulgaria, Cyprus, Greece, Italy, Slovenia and Turkey
vanEngelsdorp et al. 2010	10.3896/IBRA.1.49.1.03	no	↓																													X	USA
Rodríguez-Dehaibes et al. 2011	10.1080/01647954.2010.525523	yes						↓				X																					Mexico
Runckel et al. 2011	10.1371/journal.pone.0020656	yes										X			X	X	X		X	X	X	X							X		X	X	USA
Strauss et al. 2013	10.1016/j.jip.2013.05.003	yes									X	X				X			X			X	X			X	X	X				X	South Africa
vanEngelsdorp et al. 2013	10.1016/j.prevetmed.2012.08.004	yes							X			X				X	X						X									X	USA
Alattal et al. 2014	10.1080/09397140.2014.944431	no		∆																													Saudi Arabia
Gordon et al. 2014	10.1111/avj.12198	yes																														X	Australia
Pirk et al. 2014	10.3896/IBRA.1.53.1.03	yes	↑														X															X	South Africa
Zhu et al. 2014	10.3896/IBRA.1.53.4.06	yes			↑				X	X																							USA
Tozkar et al. 2015	10.3389/fgene.2015.00100	yes	↑		↑					X					X	X			X	X	X				X				X	X			Turkey
Kulhanek et al 2016	10.1080/00218839.2017.1344496	no	↓																														USA
Seitz et al. 2016	10.1080/00218839.2016.1153294	no																															USA
Simone-Finstrom et al 2016	10.1038/srep32023	yes										X																					USA
Traynor et al. 2016a	10.1007/s13592-016-0431-0	yes			↑↓				X			X																					USA
DeGrandi-Hoffman et al 2017	10.1093/ee/nvx077	yes										X			X																		USA
Glenny et al. 2017	10.1371/journal.pone.0182814	yes																			X	X								X			USA
Guimaraes et al. 2017	10.13102/sociobiology.v64i1.1183	yes							X			X													X								Brazil (South America)
Meikle et al. 2017	10.1007/s13592-017-0512-8	yes								X		X																					USA
Owen 2017	10.1093/jee/tox075	yes																														X	World
Alger et al. 2018	10.7717/peerj.5812	yes			↑↓				X			X			X	X																	USA
Brodschneider et al. 2018	10.1080/00218839.2018.1460911	no																															Many
Haddaq et al. 2018	10.1007/s11262-018-1593-9	yes													X	X	X			X		X											Middle East and North Africa
Jara et al. 2018	10.13102/sociobiology.v65i2.2685	yes			↑																		X										Spain
Kekeçoğlu 2018	10.13102/sociobiology.v65i2.1895	no		∆																													Turkey
Molineri et al. 2018	10.1080/00218839.2018.1475697	yes	↑																														Argentina
Gray et al. 2019	10.1080/00218839.2019.1615661	no	↓																														Many
Schäfer et al. 2019	10.1007/s10530-019-01917-x	yes												X																			World
Faurot-Daniels et al., 2020	10.1371/journal.pone.0237544	yes								X					X	X	X		X	X	X	X								X	X		USA
Gray et al. 2020	10.1080/00218839.2020.1797272	no	↑																														Many
Karabag et al 2020	10.16970/entoted.678808	no		∆																													Turkey
Oberreiter & Brodschneider 2020	10.3390/d12030099	no	↓																														Austria
Drummond et al 2021	10.3390/insects12060523	yes							X			X	X		X	X	X		X	X	X	X								X		X	USA
Jara et al. 2021	10.3390/microorganisms9010022	yes			↑↓					X		X			X																		Spain
Kükrer et al. 2021	10.3389/fevo.2021.556816	no		∆																													Turkey
Tanasković et al. 2021	10.3390/insects12090767	no		∆																													Serbia
Bartlett et al. 2021	10.1016/j.jip.2020.107520	yes			↑										X	X	X	X				X											USA
Simone-Finstrom et al 2022	10.1093/jisesa/ieab096	yes			↑↓				X						X	X		X	X		X	X	X							X			USA
Pfeiffer & Crowder, 2022	10.1016/j.jip.2021.107703	yes			↑↓										X	X	X		X	X		X											USA
